# Supplementary material for: Mitochondrial aerobic respiration is activated during hair follicle stem cell differentiation, and its dysfunction retards hair regeneration
Source: PeerJ. 2016 May 3;4:e1821. doi: 10.7717/peerj.1821 (PMC4860312; doi:10.7717/peerj.1821)
Supplement: Supplemental Information 2 [file peerj-04-1821-s002.zip]

Archive with 7 entries (4 files):
- Raw data or figure 2/
- Raw data or figure 2/peerj-8406-Fig_2-a1.pdf
- __MACOSX/
- __MACOSX/Raw data or figure 2/
- __MACOSX/Raw data or figure 2/._peerj-8406-Fig_2-a1.pdf
- Raw data or figure 2/peerj-8406-Fig_2-a2.pdf
- __MACOSX/Raw data or figure 2/._peerj-8406-Fig_2-a2.pdf
